# Supplementary material for: Transcription Factor MdbHLH093 Enhances Powdery Mildew Resistance by Promoting Salicylic Acid Signaling and Hydrogen Peroxide Accumulation
Source: Int J Mol Sci. 2023 May 28;24(11):9390. doi: 10.3390/ijms24119390 (PMC10253276; doi:10.3390/ijms24119390)
Supplement: Supplementary file 1 [file ijms-24-09390-s001.zip]

Archive with 1 entries (1 files):
- ijms-2315861-supplementary.pdf
